# Supplementary material for: Dynamics of Viral Shedding and Symptoms in Patients with Asymptomatic or Mild COVID-19
Source: Viruses. 2021 Oct 22;13(11):2133. doi: 10.3390/v13112133 (PMC8625453; doi:10.3390/v13112133)
Supplement: Supplementary file 1 [file viruses-13-02133-s001.zip]

Archive with 2 entries (1 files):
- viruses-1387784-supplementary/
- viruses-1387784-supplementary/viruses-1387784-si.pdf
